# Supplementary material for: Hydrogen-Releasing Micromaterial Dressings: Promoting Wound Healing by Modulating Extracellular Matrix Accumulation Through Wnt/β-Catenin and TGF-β/Smad Pathways
Source: Pharmaceutics. 2025 Feb 20;17(3):279. doi: 10.3390/pharmaceutics17030279 (PMC11944919; doi:10.3390/pharmaceutics17030279)
Supplement: Supplementary file 1 [file pharmaceutics-17-00279-s001.zip]

Archive with 1 entries (1 files):
- pharmaceutics-3358970-supplementary.pdf
